# Supplementary material for: LiDAR-based reference aboveground biomass maps for tropical forests of South Asia and Central Africa
Source: Sci Data. 2024 Apr 4;11:334. doi: 10.1038/s41597-024-03162-x (PMC10995191; doi:10.1038/s41597-024-03162-x)
Supplement: Supplementary file 1 — Binned covariance matrices [file 41597_2024_3162_MOESM1_ESM.xlsx]

## Sheet: ReadMe-For Usage
---->	Var-CoVar-Model-Parameters "Sheet"	The current study employs a log-log model of the form :
		This sheet provides the variance covariance matrix of the model parameters "a" and "b" as per the above equation
		(or as described in detail in section "Specification of the general AGB model form" - equation 1 - in the main paper)
		The parameters of the variance-covariance matrix is published as below
			a	b
		a	AA	AB
		b	BA	BB
		The parameters AA, AB (or BA) and BB for each site are listed in this sheet.
---->	Statistics-Indi-Parameters "Sheet"	Additional summary statistics of individual parameters - DBH, AGB and meanH at site level for individual plots for the two plot sizes (100 x 100 m and 40 x 40 m)
		These are published so as to be used for the uncertainty assessment in a nested modelling approach as described by Saarela et al., 2023.
		The description of columns in this table are as below
		Mu_DBH	mean of DBH of all individual trees
		SD_DBH	standard deviation of DBH of all individual trees
		Mu_AGB	mean AGB across all plots in a site
		SD_AGB	standard deviation of AGB across all plots in a site
		Mu_meanH	mean of meanH values across map pixels
		SD_meanH	standard deviation of meanH values across map pixels
		R_DBH_AGB	correlation between AGB and DBH
		R_DBH_meanH	correlation between DBH and meanH
		R_AGB_meanH	correlation between AGB and meanH

## Sheet: Var-CoVar-Model-Parameters
		100m			40m
Sno	Site	AA	AB or BA	BB	AA	AB or BA	BB
1	Betul	0.0365369	-0.016553	0.00755359	0.0114099	-0.00515639	0.00235402
2	Achanakmar	0.0479797	-0.0174657	0.00646623	0.0306572	-0.0111734	0.00414429
3	Yellapur	0.227983	-0.0754552	0.0250631	0.144204	-0.0477556	0.01588
4	Uppangala	0.195133	-0.0588123	0.017872	0.123314	-0.0367371	0.011039
5	Khaoyai	0.198253	-0.0638469	0.0206015	0.0356497	-0.0115339	0.00375793
6	Nachtigal	1.00757	-0.314655	0.0987478	0.00657066	-0.00210127	0.000838572
7-11	Mbalmayo	0.267459	-0.0801991	0.0241136	0.157113	-0.0471903	0.0142475
	Atout
	Kompia
	Somalomo
	Bouamir
12	Mabounié	0.199915	-0.0605472	0.0184217	0.248411	-0.0756172	0.0231667
13	Rabi	0.450821	-0.142793	0.045289	0.166169	-0.0527577	0.0168185

## Sheet: Statistics-Indi-Parameters
		100m											40m
Sno	Site	N (Plots)	N (Trees)	Mu_DBH	SD_DBH	Mu_AGB	SD_AGB	Mu_meanH	SD_meanH	R_DBH_AGB	R_DBH_meanH	R_AGB_meanH	N (Plots)	N (Trees)	Mu_DBH	SD_DBH	Mu_AGB	SD_AGB	Mu_meanH	SD_meanH	R_DBH_AGB	R_DBH_meanH	R_AGB_meanH
1	Betul	34	11772	11.5094	1.63809	121.812	26.6101	9.08777	1.47845	0.723918	0.623315	0.88818	227	13049	11.3886	1.81304	122.02	32.0752	9.14279	1.8242	0.679264	0.438434	0.752353
2	Achanakmar	16	5750	13.7411	3.12459	200.557	84.07	15.8244	5.64591	0.82708	0.795332	0.960381	64	3658	13.9086	3.49754	200.339	90.013	15.7771	5.56951	0.761785	0.669373	0.912119
3	Yellapur	15	5984	16.1028	3.72297	282.153	97.2912	20.6379	3.95102	0.356526	0.330152	0.945368	60	3855	16.2792	4.0697	287.762	120.664	20.6182	4.14391	0.376656	0.315021	0.827213
4	Uppangala	23	13624	14.2486	2.06434	433.557	152.379	27.9159	6.95338	0.794145	0.699265	0.862296	112	10952	14.1458	2.39155	447.415	211.941	29.0576	7.46053	0.517672	0.635627	0.6417
5	Khaoyai	31	16611	13.1232	1.37186	324.837	64.5504	22.3859	3.10583	0.784116	0.756751	0.860622	192	16658	13.0184	2.30786	321.388	121.947	22.1892	5.14559	0.818845	0.830094	0.798179
6	Nachtigal	11	4315	15.3684	1.97492	231.679	60.8647	24.7991	5.61386	0.295892	-0.0101973	0.701268	62	3461	13.5948	3.84887	172.987	113.943	19.2257	11.6476	0.781172	0.729585	0.908735
7-11	Mbalmayo	25	11457	14.5525	1.67168	372.332	97.9451	28.2239	4.65074	0.789075	0.889968	0.834418	98	7077	36.4111	5.81778	372.648	150.61	28.1525	5.89332	0.844613	0.774641	0.687124
	Atout
	Kompia
	Somalomo
	Bouamir
12	Mabounié	11	4068	15.0251	2.08953	341.849	83.4956	27.3969	6.10115	0.688509	0.816047	0.914428	44	2629	37.3221	6.41819	335.516	132.653	27.0497	7.11122	0.691671	0.656207	0.698182
13	Rabi	25	11425	13.3313	1.0683	296.82	68.8615	23.5618	2.80481	0.871023	0.786009	0.814147	144	10531	13.2515	2.11643	294.901	130.839	23.4852	4.56799	0.893513	0.635676	0.641597
