# Supplementary material for: LiDAR-based reference aboveground biomass maps for tropical forests of South Asia and Central Africa
Source: Sci Data. 2024 Apr 4;11:334. doi: 10.1038/s41597-024-03162-x (PMC10995191; doi:10.1038/s41597-024-03162-x)
Supplement: Supplementary file 2 — Variance Covariance Matrices and Parameter Summary [file 41597_2024_3162_MOESM2_ESM.xlsx]

## Sheet: ReadMe-For Usage
---->	Summary "Sheet"	Summary statistics for individual sites at 100m and 40m spatial resolutions based on computing the population covariance matrices as per McRoberts et al., 2022.
		The description of the header in the summary sheet is as follows
		SiteID	Site unique id
		SiteName	Individual site name
		Nsamp	Total number of predicted pixels per site
		Nbins	Total number of bins generated using equal-width binning of pixels meanH values, with bin width = 3 m
		var.pop.sam	Variance estimator based on bootstrap predictions of the population mean (Section 3.3.1 of McRoberts et al., 2022)
		var.unit.sam	Variance and Covariance estimators for all the predicted population units (Section 3.3.2 of McRoberts et al., 2022)
		var.bin.sam	Variance and Covariance estimator of the approximation of unit samples through binning and averaging (Section 3.3.3 of McRoberts et al., 2022)
---->	SiteID_tbl_cov_matrices "Sheets"	Site-level binned covariance matrices as per 3m mean height intervals
		SiteID	Indicates the unique Site ID as per the summary sheet.
---->	Note that the bin number of each pixel is provided as a third raster layer in AGB map files
																	This sheet indicates the number of samples (Nsamp)and the Number of height bins (Nbins) for each site which are predicted.
																	These variables are used in the pairwise population unit covariance estimation as described by McRoberts 2022.
																	The outputs for each site are listed at two spatial resolutions - 100m and 40m.

## Sheet: Summary
SiteID	SiteName	100m					40m
		Nsamp	Nbins	var.pop.sam	var.unit.sam	var.bin.sam	Nsamp	Nbins	var.pop.sam	var.unit.sam	var.bin.sam
1	Betul	10782	5 (B1 - B5)	1.82165	1.93407	1.65377	70200	6 (B1 - B6)	1.28	1.28686	1.72811
2	Achanakmar	11770	8 (B1 - B8)	4.82109	4.73362	4.05376	73905	9 (B1 - B9)	3.88081	3.91767	4.02743
3	Yellapur	41606	10 (B1 - B10)	6.07794	6.01002	5.82987	257029	11 (B1 - B11)	6.38478	6.19993	7.85736
4	Uppangala	984	10 (B3 - B12)	16.2847	16.8785	17.1308	5824	14 (B1 - B14)	10.4271	10.4477	8.96549
5	Khaoyai	4858	11 (B1 - B11)	6.65194	6.56385	5.47607	29925	13 (B1 - B13)	4.35452	4.62481	5.77759
6	Nachtigal	26842	11 (B1 - B11)	34.773	40.513	34.7541	161191	13 (B1 - B13)	6.40199	6.43022	6.49925
07-11	Mbalmayo	2976	12 (B1 - B12)	9.08703	9.09961	8.12839	17223	14 (B1 - B14)	8.83067	9.2183	7.91097
	Atout
	Kompia
	Somalomo
	Bouamir
12	Mabounié	16452	13 (B1 - B13)	9.41521	9.52779	7.81131	101738	15 (B1 - B15)	13.0019	13.3345	12.4016
13	Rabi	1076	11 (B1 - B11)	6.02259	5.86968	6.48368	6342	13 (B1 - B13)	7.32927	7.204	7.35845

## Sheet: 1_tbl_cov_matrices
Binned Covariance Matrices
100 m
meanH bins	0-3 (m)	3-6 (m)	6-9 (m)	9-12 (m)	>12 (m)			#The bin ranges for meanH
0-3 (m)	4.26547	7.64705	3.85862	-3.18965	-13.0299
3-6 (m)	7.64705	14.353	7.88458	-4.58291	-22.2257
6-9 (m)	3.85862	7.88458	5.48071	0.320613	-7.21442
9-12 (m)	-3.18965	-4.58291	0.320613	8.58338	19.7775
>12 (m)	-13.0299	-22.2257	-7.21442	19.7775	57.1995
Binned Covariance Matrices
40 m
meanH bins	0-3 (m)	3-6 (m)	6-9 (m)	9-12 (m)	12-15 (m)	>15 (m)		#The bin ranges for meanH
0-3 (m)	1.8439	3.21465	1.5923	-1.03654	-4.51694	-9.09116
3-6 (m)	3.21465	5.82424	3.22833	-1.09781	-6.88252	-14.5288
6-9 (m)	1.5923	3.22833	2.34433	0.66699	-1.66777	-4.82097
9-12 (m)	-1.03654	-1.09781	0.66699	3.14423	6.24904	10.2022
12-15 (m)	-4.51694	-6.88252	-1.66777	6.24904	16.4903	29.778
>15 (m)	-9.09116	-14.5288	-4.82097	10.2022	29.778	55.2844

## Sheet: 2_tbl_cov_matrices
Binned Covariance Matrices
100 m
meanH bins	0-3 (m)	3-6 (m)	6-9 (m)	9-12 (m)	12-15 (m)	15-18 (m)	18-21 (m)	>21 (m)
0-3 (m)	5.54954	10.3809	11.1758	8.6573	4.75793	-1.40815	-9.4294	-19.3012
3-6 (m)	10.3809	19.7252	21.7747	17.7726	11.1174	0.375415	-13.755	-31.2672
6-9 (m)	11.1758	21.7747	25.0606	22.1911	16.3708	6.51907	-6.7567	-23.449
9-12 (m)	8.6573	17.7726	22.1911	22.5126	20.4088	15.8665	9.10126	0.121818
12-15 (m)	4.75793	11.1174	16.3708	20.4088	22.9159	25.1378	26.8063	27.932
15-18 (m)	-1.40815	0.375415	6.51907	15.8665	25.1378	37.388	51.6405	67.9095
18-21 (m)	-9.4294	-13.755	-6.7567	9.10126	26.8063	51.6405	81.746	117.142
>21 (m)	-19.3012	-31.2672	-23.449	0.121818	27.932	67.9095	117.142	175.654
Binned Covariance Matrices
40 m
meanH bins	0-3 (m)	3-6 (m)	6-9 (m)	9-12 (m)	12-15 (m)	15-18 (m)	18-21 (m)	21-24 (m)	>24 (m)
0-3 (m)	2.46776	5.6383	6.2517	5.28226	3.47237	0.649561	-3.05568	-7.35752	-12.7221
3-6 (m)	5.6383	13.1292	14.9586	13.2534	9.6151	3.7542	-4.06351	-13.2249	-24.7247
6-9 (m)	6.2517	14.9586	17.7164	16.7177	13.5685	8.13244	0.647606	-8.27959	-19.6208
9-12 (m)	5.28226	13.2534	16.7177	17.273	16.0075	13.0961	8.65161	3.06953	-4.26161
12-15 (m)	3.47237	9.6151	13.5685	16.0075	17.2478	17.8354	17.7129	16.9664	15.5066
15-18 (m)	0.649561	3.7542	8.13244	13.0961	17.8354	23.3888	29.4601	35.6867	42.7331
18-21 (m)	-3.05568	-4.06351	0.647606	8.65161	17.7129	29.4601	43.3009	58.3062	76.0897
21-24 (m)	-7.35752	-13.2249	-8.27959	3.06953	16.9664	35.6867	58.3062	83.2528	113.216
>24 (m)	-12.7221	-24.7247	-19.6208	-4.26161	15.5066	42.7331	76.0897	113.216	158.119

## Sheet: 3_tbl_cov_matrices
Binned Covariance Matrices
100 m
meanH bins	0-3 (m)	3-6 (m)	6-9 (m)	9-12 (m)	12-15 (m)	15-18 (m)	18-21 (m)	21-24 (m)	24-27 (m)	>27 (m)
0-3 (m)	1.21614	4.90857	7.63085	8.8587	8.26332	5.68631	1.28033	-5.18973	-14.4056	-27.2511
3-6 (m)	4.90857	20.0904	31.5537	37.0095	35.0426	24.9072	7.17488	-19.1339	-56.857	-109.712
6-9 (m)	7.63085	31.5537	49.9849	59.2022	56.9365	41.9035	14.9267	-25.5193	-83.8846	-166.052
9-12 (m)	8.8587	37.0095	59.2022	70.974	69.6593	53.6229	23.7307	-21.7435	-87.9184	-181.638
12-15 (m)	8.26332	35.0426	56.9365	69.6593	70.7518	58.4974	33.5644	-5.52883	-63.3628	-146.19
15-18 (m)	5.68631	24.9072	41.9035	53.6229	58.4974	55.0652	43.5573	23.2294	-8.62162	-55.9149
18-21 (m)	1.28033	7.17488	14.9267	23.7307	33.5644	43.5573	53.2929	63.2289	73.8001	85.0681
21-24 (m)	-5.18973	-19.1339	-25.5193	-21.7435	-5.52883	23.2294	63.2289	116.669	188.574	284.88
24-27 (m)	-14.4056	-56.857	-83.8846	-87.9184	-63.3628	-8.62162	73.8001	188.574	347.267	564.247
>27 (m)	-27.2511	-109.712	-166.052	-181.638	-146.19	-55.9149	85.0681	284.88	564.247	949.383
Binned Covariance Matrices
40 m
meanH bins	0-3 (m)	3-6 (m)	6-9 (m)	9-12 (m)	12-15 (m)	15-18 (m)	18-21 (m)	21-24 (m)	24-27 (m)	27-30 (m)	>30 (m)
0-3 (m)	1.32548	6.08657	8.90341	9.84226	8.6556	5.41588	0.262233	-7.00128	-16.7525	-28.948	-46.4086
3-6 (m)	6.08657	28.2833	41.6901	46.4421	41.3146	26.5602	2.803	-30.885	-76.2936	-133.253	-215.023
6-9 (m)	8.90341	41.6901	61.8263	69.382	62.5064	41.4736	7.1811	-41.7309	-107.901	-191.115	-310.84
9-12 (m)	9.84226	46.4421	69.382	78.6383	72.1327	50.0389	13.3318	-39.4626	-111.242	-201.815	-332.491
12-15 (m)	8.6556	41.3146	62.5064	72.1327	68.3671	51.1635	21.3577	-22.2669	-82.1776	-158.275	-268.648
15-18 (m)	5.41588	26.5602	41.4736	50.0389	51.1635	44.4914	30.5139	8.63463	-22.5091	-62.9641	-122.669
18-21 (m)	0.262233	2.803	7.1811	13.3318	21.3577	30.5139	40.7581	52.4581	65.9938	81.1223	100.711
21-24 (m)	-7.00128	-30.885	-41.7309	-39.4626	-22.2669	8.63463	52.4581	110.921	186.855	279.769	410.517
24-27 (m)	-16.7525	-76.2936	-107.901	-111.242	-82.1776	-22.5091	65.9938	186.855	346.207	543.242	822.953
27-30 (m)	-28.948	-133.253	-191.115	-201.815	-158.275	-62.9641	81.1223	279.769	543.242	870.364	1336.33
>30 (m)	-46.4086	-215.023	-310.84	-332.491	-268.648	-122.669	100.711	410.517	822.953	1336.33	2069.18

## Sheet: 4_tbl_cov_matrices
Binned Covariance Matrices
100 m
meanH bins	0-3 (m)	3-6 (m)	6-9 (m)	9-12 (m)	12-15 (m)	15-18 (m)	18-21 (m)	21-24 (m)	24-27 (m)	27-30 (m)	30-33 (m)	>33 (m)
0-3 (m)
3-6 (m)
6-9 (m)			634.529	703.375	694.385	643.606	551.057	413.346	257.943	66.3774	-149.28	-447.391
9-12 (m)			703.375	800.36	799.285	748.512	647.925	493.606	316.818	96.9265	-152.2	-498.459
12-15 (m)			694.385	799.285	803.154	757.182	661.174	511.26	338.075	121.615	-124.456	-467.447
15-18 (m)			643.606	748.512	757.182	719.752	635.979	502.373	346.531	150.681	-72.7907	-385.234
18-21 (m)			551.057	647.925	661.174	635.979	572.105	466.777	342.134	184.254	3.16451	-251.079
21-24 (m)			413.346	493.606	511.26	502.373	466.777	402.797	324.477	223.511	106.394	-59.4618
24-27 (m)			257.943	316.818	338.075	346.531	342.134	324.477	298.468	262.094	217.839	152.969
27-30 (m)			66.3774	96.9265	121.615	150.681	184.254	223.511	262.094	305.716	351.9	412.621
30-33 (m)			-149.28	-152.2	-124.456	-72.7907	3.16451	106.394	217.839	351.9	500.496	703.634
>33 (m)			-447.391	-498.459	-467.447	-385.234	-251.079	-59.4618	152.969	412.621	703.634	1105.07
Binned Covariance Matrices
40 m
meanH bins	0-3 (m)	3-6 (m)	6-9 (m)	9-12 (m)	12-15 (m)	15-18 (m)	18-21 (m)	21-24 (m)	24-27 (m)	27-30 (m)	30-33 (m)	33-36 (m)	36-39 (m)	>39 (m)
0-3 (m)	9.15993	21.1403	31.3359	37.2476	39.7551	38.7752	34.2654	26.3139	15.2519	1.31191	-15.584	-35.6661	-57.9995	-90.0494
3-6 (m)	21.1403	49.0895	73.1154	87.2596	93.5561	91.7454	81.753	63.7397	38.458	6.4417	-32.4885	-78.8703	-130.546	-204.833
6-9 (m)	31.3359	73.1154	109.366	131.039	141.17	139.281	125.317	99.4514	62.7756	16.0741	-40.9109	-108.974	-184.947	-294.357
9-12 (m)	37.2476	87.2596	131.039	157.624	170.657	169.464	154.061	124.576	82.273	28.0746	-38.3105	-117.815	-206.735	-335.023
12-15 (m)	39.7551	93.5561	141.17	170.657	185.963	186.229	171.596	142.094	99.0211	43.3466	-25.2141	-107.632	-200.061	-333.741
15-18 (m)	38.7752	91.7454	139.281	169.464	186.229	188.558	176.764	150.735	111.671	60.4932	-3.03648	-79.8269	-166.282	-291.767
18-21 (m)	34.2654	81.753	125.317	154.061	171.596	176.764	170.11	151.327	121.374	81.0318	30.1488	-32.0141	-102.527	-205.556
21-24 (m)	26.3139	63.7397	99.4514	124.576	142.094	150.735	151.327	143.327	127.318	103.846	72.8889	33.9795	-11.0165	-77.8673
24-27 (m)	15.2519	38.458	62.7756	82.273	99.0211	111.671	121.374	127.318	129.587	128.413	123.937	116.058	105.219	86.9381
27-30 (m)	1.31191	6.4417	16.0741	28.0746	43.3466	60.4932	81.0318	103.846	128.413	154.571	182.661	213.032	244.374	286.175
30-33 (m)	-15.584	-32.4885	-40.9109	-38.3105	-25.2141	-3.03648	30.1488	72.8889	123.937	182.661	249.635	325.75	407.595	521.413
33-36 (m)	-35.6661	-78.8703	-108.974	-117.815	-107.632	-79.8269	-32.0141	33.9795	116.058	213.032	325.75	455.739	597.118	795.902
36-39 (m)	-57.9995	-130.546	-184.947	-206.735	-200.061	-166.282	-102.527	-11.0165	105.219	244.374	407.595	597.118	804.326	1097.12
>39 (m)	-90.0494	-204.833	-294.357	-335.023	-333.741	-291.767	-205.556	-77.8673	86.9381	286.175	521.413	795.902	1097.12	1524.25

## Sheet: 5_tbl_cov_matrices
Binned Covariance Matrices
100 m
meanH bins	0-3 (m)	3-6 (m)	6-9 (m)	9-12 (m)	12-15 (m)	15-18 (m)	18-21 (m)	21-24 (m)	24-27 (m)	27-30 (m)	>30 (m)
0-3 (m)	22.3899	51.5396	64.7498	68.4516	62.9483	50.6079	32.522	9.52099	-18.3717	-51.098	-93.1278
3-6 (m)	51.5396	119.883	151.469	160.896	148.677	120.214	78.0873	24.2358	-41.2917	-118.371	-217.583
6-9 (m)	64.7498	151.469	192.029	204.632	189.794	154.233	101.244	33.2749	-49.6136	-147.27	-273.14
9-12 (m)	68.4516	160.896	204.632	218.798	203.824	166.714	111.001	39.2779	-48.3849	-151.831	-285.341
12-15 (m)	62.9483	148.677	189.794	203.824	191.061	157.798	107.341	42.0725	-37.9329	-132.531	-254.819
15-18 (m)	50.6079	120.214	154.233	166.714	157.798	132.35	93.0877	41.9146	-21.0893	-95.8055	-192.618
18-21 (m)	32.522	78.0873	101.244	111.001	107.341	93.0877	70.0715	39.4909	1.42981	-44.0275	-103.252
21-24 (m)	9.52099	24.2358	33.2749	39.2779	42.0725	41.9146	39.4909	35.1005	28.8317	20.726	9.54867
24-27 (m)	-18.3717	-41.2917	-49.6136	-48.3849	-37.9329	-21.0893	1.42981	28.8317	61.2089	98.5533	145.891
27-30 (m)	-51.098	-118.371	-147.27	-151.831	-132.531	-95.8055	-44.0275	20.726	98.5533	189.389	305.638
>30 (m)	-93.1278	-217.583	-273.14	-285.341	-254.819	-192.618	-103.252	9.54867	145.891	305.638	510.714
Binned Covariance Matrices
40 m
meanH bins	0-3 (m)	3-6 (m)	6-9 (m)	9-12 (m)	12-15 (m)	15-18 (m)	18-21 (m)	21-24 (m)	24-27 (m)	27-30 (m)	30-33 (m)	33-36 (m)	>36 (m)
0-3 (m)	0.671016	2.86215	3.95829	4.32566	4.04999	3.16275	1.70945	-0.242197	-2.72081	-5.72425	-9.25579	-13.2064	-18.8772
3-6 (m)	2.86215	12.2915	17.1059	18.8368	17.8551	14.2762	8.29347	0.189645	-10.1529	-22.7264	-37.5455	-54.1525	-78.0311
6-9 (m)	3.95829	17.1059	23.9625	26.608	25.5669	20.97	13.0845	2.29095	-11.5646	-28.4726	-48.4537	-70.8902	-103.21
9-12 (m)	4.32566	18.8368	26.608	29.8622	29.1904	24.6955	16.6687	5.51005	-8.93455	-26.6562	-47.6777	-71.3477	-105.532
12-15 (m)	4.04999	17.8551	25.5669	29.1904	29.3093	25.9559	19.4026	9.99825	-2.3785	-17.7212	-36.0513	-56.7982	-86.9025
15-18 (m)	3.16275	14.2762	20.97	24.6955	25.9559	24.6781	21.0739	15.3757	7.52524	-2.47539	-14.6424	-28.5929	-49.0704
18-21 (m)	1.70945	8.29347	13.0845	16.6687	19.4026	21.0739	21.7961	21.6242	20.5911	18.6932	15.9228	12.376	6.69075
21-24 (m)	-0.242197	0.189645	2.29095	5.51005	9.99825	15.3757	21.6242	28.5678	36.3555	44.9766	54.4351	64.4532	78.0892
24-27 (m)	-2.72081	-10.1529	-11.5646	-8.93455	-2.3785	7.52524	20.5911	36.3555	55.11	76.8358	101.551	128.512	166.306
27-30 (m)	-5.72425	-22.7264	-28.4726	-26.6562	-17.7212	-2.47539	18.6932	44.9766	76.8358	114.242	157.231	204.501	271.273
30-33 (m)	-9.25579	-37.5455	-48.4537	-47.6777	-36.0513	-14.6424	15.9228	54.4351	101.551	157.231	221.533	292.501	393.107
33-36 (m)	-13.2064	-54.1525	-70.8902	-71.3477	-56.7982	-28.5929	12.376	64.4532	128.512	204.501	292.501	389.833	528.09
>36 (m)	-18.8772	-78.0311	-103.21	-105.532	-86.9025	-49.0704	6.69075	78.0892	166.306	271.273	393.107	528.09	720.142

## Sheet: 6_tbl_cov_matrices
Binned Covariance Matrices
100 m
meanH bins	0-3 (m)	3-6 (m)	6-9 (m)	9-12 (m)	12-15 (m)	15-18 (m)	18-21 (m)	21-24 (m)	24-27 (m)	27-30 (m)	>30 (m)
0-3 (m)	56828.7	5531.42	4193.63	3391.07	2737.74	2137.03	1555.21	976.887	384.024	-201.474	-1068.78
3-6 (m)	5531.42	2220.5	2154.55	1986.45	1734.68	1412.55	1030.86	598.239	111.951	-401.205	-1214.08
6-9 (m)	4193.63	2154.55	2157.45	2023.36	1786.92	1466.51	1075.36	623.784	109.594	-438.207	-1314.97
9-12 (m)	3391.07	1986.45	2023.36	1916.48	1704.82	1407.68	1038.47	607.576	113.184	-416.511	-1269.55
12-15 (m)	2737.74	1734.68	1786.92	1704.82	1525.86	1268	943.543	561.99	121.876	-351.513	-1117.13
15-18 (m)	2137.03	1412.55	1466.51	1407.68	1268	1062.57	801.598	492.991	135.676	-249.693	-874.725
18-21 (m)	1555.21	1030.86	1075.36	1038.47	943.543	801.598	620.036	404.573	154.587	-115.366	-553.646
21-24 (m)	976.887	598.239	623.784	607.576	561.99	492.991	404.573	299.784	178.514	47.9533	-162.978
24-27 (m)	384.024	111.951	109.594	113.184	121.876	135.676	154.587	178.514	207.942	241.402	299.508
27-30 (m)	-201.474	-401.205	-438.207	-416.511	-351.513	-249.693	-115.366	47.9533	241.402	454.063	807.373
>30 (m)	-1068.78	-1214.08	-1314.97	-1269.55	-1117.13	-874.725	-553.646	-162.978	299.508	807.373	1649.37
Binned Covariance Matrices
40 m
meanH bins	0-3 (m)	3-6 (m)	6-9 (m)	9-12 (m)	12-15 (m)	15-18 (m)	18-21 (m)	21-24 (m)	24-27 (m)	27-30 (m)	30-33 (m)	33-36 (m)	>36 (m)
0-3 (m)	0.789584	1.64811	2.1351	2.30547	2.2597	2.04475	1.69203	1.22236	0.638596	-0.0435669	-0.812102	-1.64102	-2.89722
3-6 (m)	1.64811	3.59978	4.93611	5.68402	6.02563	6.06011	5.83841	5.39954	4.75759	3.9362	2.95526	1.85376	0.119098
6-9 (m)	2.1351	4.93611	7.21502	8.85686	10.05	10.925	11.5226	11.8856	12.0463	12.0197	11.8224	11.4788	10.7612
9-12 (m)	2.30547	5.68402	8.85686	11.5052	13.7705	15.7962	17.5938	19.1993	20.6658	21.9889	23.1751	24.216	25.4354
12-15 (m)	2.2597	6.02563	10.05	13.7705	17.2464	20.6213	23.8644	26.998	30.0977	33.1328	36.0946	38.9308	42.6906
15-18 (m)	2.04475	6.06011	10.925	15.7962	20.6213	25.5341	30.4509	35.3741	40.4037	45.4765	50.5646	55.5615	62.3965
18-21 (m)	1.69203	5.83841	11.5226	17.5938	23.8644	30.4509	37.2076	44.1129	51.2922	58.6454	66.1219	73.5536	83.8659
21-24 (m)	1.22236	5.39954	11.8856	19.1993	26.998	35.3741	44.1129	53.1647	62.6815	72.5221	82.6107	92.7109	106.844
24-27 (m)	0.638596	4.75759	12.0463	20.6658	30.0977	40.4037	51.2922	62.6815	74.7513	87.3153	100.269	113.302	131.64
27-30 (m)	-0.0435669	3.9362	12.0197	21.9889	33.1328	45.4765	58.6454	72.5221	87.3153	102.79	118.811	134.986	157.837
30-33 (m)	-0.812102	2.95526	11.8224	23.1751	36.0946	50.5646	66.1219	82.6107	100.269	118.811	138.069	157.563	185.186
33-36 (m)	-1.64102	1.85376	11.4788	24.216	38.9308	55.5615	73.5536	92.7109	113.302	134.986	157.563	180.463	212.989
>36 (m)	-2.89722	0.119098	10.7612	25.4354	42.6906	62.3965	83.8659	106.844	131.64	157.837	185.186	212.989	252.577

## Sheet: 7-11_tbl_cov_matrices
Binned Covariance Matrices
100 m
meanH bins	0-3 (m)	3-6 (m)	6-9 (m)	9-12 (m)	12-15 (m)	15-18 (m)	18-21 (m)	21-24 (m)	24-27 (m)	27-30 (m)	30-33 (m)	>33 (m)
0-3 (m)	10.9969	28.5562	39.4875	45.536	46.6613	43.423	36.5699	26.1711	12.106	-4.74174	-24.3157	-53.7285
3-6 (m)	28.5562	75.2758	105.14	122.332	126.479	119.02	101.784	74.9891	38.2811	-6.04691	-57.8452	-136.093
6-9 (m)	39.4875	105.14	147.879	173.171	180.231	171.039	147.992	111.438	60.8499	-0.622865	-72.7687	-182.185
9-12 (m)	45.536	122.332	173.171	204.03	213.723	204.528	179.048	137.744	79.9769	9.33333	-73.9351	-200.707
12-15 (m)	46.6613	126.479	180.231	213.723	225.442	217.727	193.054	151.972	93.802	22.1481	-62.7204	-192.474
15-18 (m)	43.423	119.02	171.039	204.528	217.727	212.83	191.891	155.53	103.09	37.8219	-40.0088	-159.693
18-21 (m)	36.5699	101.784	147.992	179.048	193.054	191.891	176.969	148.957	107.283	54.5339	-9.0412	-107.677
21-24 (m)	26.1711	74.9891	111.438	137.744	151.972	155.53	148.957	132.952	107.092	72.9936	30.8732	-35.7832
24-27 (m)	12.106	38.2811	60.8499	79.9769	93.802	103.09	107.283	107.092	102.306	93.2551	80.1078	56.8592
27-30 (m)	-4.74174	-6.04691	-0.622865	9.33333	22.1481	37.8219	54.5339	72.9936	93.2551	114.124	135.708	164.664
30-33 (m)	-24.3157	-57.8452	-72.7687	-73.9351	-62.7204	-40.0088	-9.0412	30.8732	80.1078	135.708	197.712	287.564
>33 (m)	-53.7285	-136.093	-182.185	-200.707	-192.474	-159.693	-107.677	-35.7832	56.8592	164.664	287.564	469.357
Binned Covariance Matrices
40 m
meanH bins	0-3 (m)	3-6 (m)	6-9 (m)	9-12 (m)	12-15 (m)	15-18 (m)	18-21 (m)	21-24 (m)	24-27 (m)	27-30 (m)	30-33 (m)	33-36 (m)	36-39 (m)	>39 (m)
0-3 (m)	5.49706	18.5036	25.7438	29.7756	30.7067	28.9749	24.8689	18.3413	9.68497	-0.856677	-13.3049	-27.552	-43.6233	-63.1514
3-6 (m)	18.5036	63.0451	88.3105	102.732	106.55	101.208	87.6816	65.8042	36.5481	0.737531	-41.6997	-90.3998	-145.453	-212.476
6-9 (m)	25.7438	88.3105	124.241	145.139	151.234	144.498	126.294	96.3944	56.1246	6.62687	-52.1942	-119.835	-196.421	-289.79
9-12 (m)	29.7756	102.732	145.139	170.306	178.383	171.609	151.564	118.002	72.4111	16.1004	-51.0302	-128.403	-216.164	-323.315
12-15 (m)	30.7067	106.55	151.234	178.383	188.03	182.428	163.21	130.154	84.7326	28.2722	-39.3129	-117.436	-206.242	-314.871
15-18 (m)	28.9749	101.208	144.498	171.609	182.428	179.008	162.899	133.935	93.4206	42.5734	-18.6623	-89.7467	-170.806	-270.222
18-21 (m)	24.8689	87.6816	126.294	151.564	163.21	162.899	151.967	130.345	99.0276	59.0093	10.2796	-46.7181	-112.077	-192.606
21-24 (m)	18.3413	65.8042	96.3944	118.002	130.154	133.935	130.345	119.443	101.772	77.987	48.1376	12.5201	-28.9092	-80.5494
24-27 (m)	9.68497	36.5481	56.1246	72.4111	84.7326	93.4206	99.0276	101.772	101.624	98.7916	93.4008	85.5558	75.2759	61.3119
27-30 (m)	-0.856677	0.737531	6.62687	16.1004	28.2722	42.5734	59.0093	77.987	98.7916	121.096	145.114	170.717	198.002	229.524
30-33 (m)	-13.3049	-41.6997	-52.1942	-51.0302	-39.3129	-18.6623	10.2796	48.1376	93.4008	145.114	203.591	268.431	339.819	424.789
33-36 (m)	-27.552	-90.3998	-119.835	-128.403	-117.436	-89.7467	-46.7181	12.5201	85.5558	170.717	268.431	377.986	499.67	645.624
36-39 (m)	-43.6233	-145.453	-196.421	-216.164	-206.242	-170.806	-112.077	-28.9092	75.2759	198.002	339.819	499.67	677.954	892.569
>39 (m)	-63.1514	-212.476	-289.79	-323.315	-314.871	-270.222	-192.606	-80.5494	61.3119	229.524	424.789	645.624	892.569	1190.51

## Sheet: 12_tbl_cov_matrices
Binned Covariance Matrices
100 m
meanH bins	0-3 (m)	3-6 (m)	6-9 (m)	9-12 (m)	12-15 (m)	15-18 (m)	18-21 (m)	21-24 (m)	24-27 (m)	27-30 (m)	30-33 (m)	33-36 (m)	>36 (m)
0-3 (m)	94.4683	125.675	145.509	146.552	136.177	116.56	88.8071	53.5742	14.1185	-30.2864	-80.5351	-134.776	-204.698
3-6 (m)	125.675	173.847	207.611	213.026	200.68	174.078	134.762	83.6887	25.6561	-40.3232	-115.579	-197.335	-303.386
6-9 (m)	145.509	207.611	254.198	264.986	252.796	222.277	175.238	112.844	41.0328	-41.3356	-135.926	-239.252	-373.996
9-12 (m)	146.552	213.026	264.986	279.262	268.986	239.223	191.774	127.833	53.5481	-32.2013	-131.151	-239.655	-381.678
12-15 (m)	136.177	200.68	252.796	268.986	261.491	235.304	192.061	132.874	63.4928	-17.0712	-110.45	-213.203	-348.146
15-18 (m)	116.56	174.078	222.277	239.223	235.304	215.064	179.845	130.591	72.16	3.78808	-75.9079	-163.988	-280.135
18-21 (m)	88.8071	134.762	175.238	191.774	192.061	179.845	156.061	121.413	79.4212	29.6282	-28.9662	-94.1929	-180.778
21-24 (m)	53.5742	83.6887	112.844	127.833	132.874	130.591	121.413	105.735	85.3235	60.1043	29.5874	-5.08271	-51.9494
24-27 (m)	14.1185	25.6561	41.0328	53.5481	63.4928	72.16	79.4212	85.3235	89.626	92.6832	94.5934	95.3196	94.5978
27-30 (m)	-30.2864	-40.3232	-41.3356	-32.2013	-17.0712	3.78808	29.6282	60.1043	92.6832	128.198	167.427	208.973	261.575
30-33 (m)	-80.5351	-115.579	-135.926	-131.151	-110.45	-75.9079	-28.9662	29.5874	94.5934	167.427	249.646	338.294	452.525
33-36 (m)	-134.776	-197.335	-239.252	-239.655	-213.203	-163.988	-94.1929	-5.08271	95.3196	208.973	338.294	478.615	660.544
>36 (m)	-204.698	-303.386	-373.996	-381.678	-348.146	-280.135	-180.778	-51.9494	94.5978	261.575	452.525	660.544	931.276
Binned Covariance Matrices
40 m
meanH bins	0-3 (m)	3-6 (m)	6-9 (m)	9-12 (m)	12-15 (m)	15-18 (m)	18-21 (m)	21-24 (m)	24-27 (m)	27-30 (m)	30-33 (m)	33-36 (m)	36-39 (m)	39-42 (m)	>42 (m)
0-3 (m)	36.3857	62.5899	76.3517	78.9647	73.8662	62.6331	46.0446	25.1748	0.500992	-27.5617	-58.9634	-93.5675	-131.156	-171.403	-229.695
3-6 (m)	62.5899	108.782	133.857	139.575	131.847	113.368	85.4915	50.0529	7.88569	-40.2877	-94.3762	-154.143	-219.211	-289.014	-390.339
6-9 (m)	76.3517	133.857	166.131	174.813	167.084	146.19	113.788	72.0723	22.0663	-35.3488	-100.052	-171.754	-249.998	-334.099	-456.446
9-12 (m)	78.9647	139.575	174.813	185.858	180.085	160.787	129.685	88.9737	39.7113	-17.1975	-81.6133	-153.237	-231.605	-316.024	-439.131
12-15 (m)	73.8662	131.847	167.084	180.085	177.673	162.84	137.201	102.698	60.318	10.8919	-45.4289	-108.365	-177.498	-252.205	-361.52
15-18 (m)	62.6331	113.368	146.19	160.787	162.84	154.759	137.92	113.811	83.2596	46.948	5.03309	-42.2497	-94.5656	-151.427	-235.142
18-21 (m)	46.0446	85.4915	113.788	129.685	137.201	137.92	132.864	122.884	108.576	90.4044	68.5272	43.1155	14.3836	-17.3719	-64.9391
21-24 (m)	25.1748	50.0529	72.0723	88.9737	102.698	113.811	122.884	129.995	135.443	139.42	142.083	143.523	143.803	142.986	140.051
24-27 (m)	0.500992	7.88569	22.0663	39.7113	60.318	83.2596	108.576	135.443	163.809	193.546	224.806	257.585	291.771	327.149	376.497
27-30 (m)	-27.5617	-40.2877	-35.3488	-17.1975	10.8919	46.948	90.4044	139.42	193.546	252.289	315.795	383.951	456.448	532.757	641.282
30-33 (m)	-58.9634	-94.3762	-100.052	-81.6133	-45.4289	5.03309	68.5272	142.083	224.806	315.795	415.188	522.748	637.948	759.911	934.487
33-36 (m)	-93.5675	-154.143	-171.754	-153.237	-108.365	-42.2497	43.1155	143.523	257.585	383.951	522.748	673.608	835.76	1007.94	1255.22
>36 (m)	-131.156	-219.211	-249.998	-231.605	-177.498	-94.5656	14.3836	143.803	291.771	456.448	637.948	835.76	1048.85	1275.54	1601.76
39-42 (m)	-171.403	-289.014	-334.099	-316.024	-252.205	-151.427	-17.3719	142.986	327.149	532.757	759.911	1007.94	1275.54	1560.57	1971.34
>42 (m)	-229.695	-390.339	-456.446	-439.131	-361.52	-235.142	-64.9391	140.051	376.497	641.282	934.487	1255.22	1601.76	1971.34	2504.66

[truncated: 1 more sheets: 13_tbl_cov_matrices]
